# Supplementary material for: Structural basis for tunable control of actin dynamics by myosin-15 in mechanosensory stereocilia
Source: Sci Adv. 2022 Jul 20;8(29):eabl4733. doi: 10.1126/sciadv.abl4733 (PMC9299544; doi:10.1126/sciadv.abl4733)
Supplement: Supplementary file 2 — Movies S1 to S6 [file sciadv.abl4733_movies_s1_to_s6.zip]

Archive with 6 entries (6 files):
- sciadv.abl4733_movie_s1.mp4
- sciadv.abl4733_movie_s2.mov
- sciadv.abl4733_movie_s3.mov
- sciadv.abl4733_movie_s4.mov
- sciadv.abl4733_movie_s5.mov
- sciadv.abl4733_movie_s6.mov
